# Supplementary material for: Bacterial but Not Fungal Gut Microbiota Alterations Are Associated With Common Variable Immunodeficiency (CVID) Phenotype
Source: Front Immunol. 2019 Aug 13;10:1914. doi: 10.3389/fimmu.2019.01914 (PMC6700332; doi:10.3389/fimmu.2019.01914)
Supplement: Supplementary file 2 [file Data_Sheet_2.xlsx]

## Sheet: Table S1. CVID characteristics
Supplementary Table S1. Clinical and laboratory characteristics of the CVID patients cohort.
Sample ID	Disease severity scorea	Ameratunga categoryb	CVID phenotypec	B-cell phenotypee	IgA category (g/l)	IgM category (g/l)	Bronchiectasis	Autoimmunity	Splenomegaly	Chronic diarrhea	Atrophic gastritis	Nodular hyperplasia
PID001	11	more severe	A	smB-21lo	0.222	1.4	Yes	Yes	Yes	No	NA	NA
PID003	37	more severe	L,A	smB-21lo	<0.07	<0.08	Yes	Yes	Yes	No	No	No
PID004	1	less severe	N	smB-21lo	<0.07	0.100	No	No	Yes	No	NA	NA
PID005	42	more severe	E,A	smB-21norm	<0.07	0.456	No	Yes	No	Yes	No	No
PID007	12	more severe	N	smB-21lo	<0.07	0.080	Yes	No	Yes	No	NA	NA
PID008	4	less severe	N	smB-21lo	<0.07	0.201	No	No	Yes	No	No	No
PID009	6	less severe	A	smB-21norm	<0.07	<0.08	No	Yes	Yes	No	NA	NA
PID012	2	less severe	N	smB+21lo	0.319	<0.08	No	No	No	No	NA	NA
PID016	1	less severe	N	smB-21norm	<0.07	<0.08	No	No	Yes	No	NA	NA
PID017	8	more severe	E	smB-21lo	<0.07	<0.08	No	No	Yes	Yes	Yes	Yes
PID022	1	less severe	N	smB-21norm	<0.07	<0.08	No	No	Yes	No	NA	NA
PID024	8	more severe	A	No B cells	<0.07	<0.08	No	No	No	No	Yes	No
PID025	7	more severe	N	No B cells	<0.07	<0.08	No	No	Yes	No	NA	NA
PID027	12	more severe	L	smB-21lo	<0.07	<0.08	No	Yes	Yes	No	No	No
PID029	1	less severe	A	smB-21lo	0.18	0.24	No	Yes	No	No	No	No
PID030	16	more severe	A	smB-21norm	<0.07	0.64	Yes	Yes	Yes	No	Yes	No
PID033	11	more severe	E	smB+21norm	<0.07	0.10	No	No	Yes	Yes	Yes	No
PID036	6	less severe	A	No B cells	<0.07	<0.08	No	Yes	No	No	NA	NA
PID037	0	less severe	N	smB+21norm	<0.07	<0.08	No	No	No	No	NA	NA
PID038	1	less severe	N	smB+21lo	0.23	0.11	No	No	No	No	NA	NA
PID041	10	more severe	E,A	smB-21norm	<0.07	0.13	No	Yes	Yes	No	Yes	Yes
PID042	2	less severe	N	smB+21norm	<0.07	<0.08	Yes	No	Yes	No	No	No
PID044	1	less severe	N	smB+21norm	<0.07	0.089	No	No	No	No	NA	NA
PID047	2	less severe	N	smB-21lo	<0.07	0.106	No	No	Yes	No	NA	NA
PID048	1	less severe	N	smB-21norm	<0.07	0.164	No	No	Yes	No	NA	NA
PID049	12	more severe	N	smB-21norm	<0.07	0.098	No	No	Yes	No	NA	NA
PID050	1	less severe	N	smB-21norm	<0.07	0.105	No	No	No	No	NA	NA
aDisease severity score was defined according to Ameratunga (2018) bCVID patients' phenotype was assessed (based on Ameratunga's classification) as less severe if a disease severity score was ≤ 6 or more severe if the score was above median (> 6) cCVID patients' phenotype was assessed (based on Chapel et al. (2008) classification) as "Infections only (no disease specific complications)" (N) or "C…

## Sheet: Table S2. Abundant taxa
Supplementary Table S2. List of the most abundant bacterial and fungal taxa (> 1% of total mean abundance) present across samples. Numbers of positive samples are shown.
BACTERIA
Genus (> 1%)	Mean relative abundance (%)	Positive samples (n = 55)	Family (> 1%)	Mean relative abundance (%)	Positive samples (n = 55)
Bacteroides	15.16	55	Lachnospiraceae	25.76	55
Unclassified.Lachnospiraceae	9.74	55	Ruminococcaceae	22.92	55
Unclassified.Ruminococcaceae	9.18	55	Bacteroidaceae	15.16	55
Faecalibacterium	8.49	55	Veillonellaceae	5.07	55
Ruminococcus	5.51	55	Bifidobacteriaceae	4.27	54
Blautia	5.44	55	Unclassified.Clostridiales	4.10	55
Bifidobacterium	4.27	54	Prevotellaceae	3.43	44
Unclassified.Clostridiales	4.10	55	Coriobacteriaceae	1.97	55
Coprococcus	4.04	55	Porphyromonadaceae	1.76	54
Prevotella	3.76	45	Clostridiaceae	1.70	54
Roseburia	1.76	55	Erysipelotrichaceae	1.69	55
Parabacteroides	1.76	54	Enterobacteriaceae	1.67	51
Lachnospira	1.72	55	Streptococcaceae	1.39	55
Phascolarctobacterium	1.66	38	Lactobacillaceae	1.19	42
Unclassified.Clostridiaceae	1.66	54
Unclassified.Enterobacteriaceae	1.38	50
Streptococcus	1.33	55
Collinsella	1.27	50
Dialister	1.18	35
Dorea	1.16	54
Lactobacillus	1.12	41
Megasphaera	1.04	19
FUNGI
Genus (> 1%)	Mean relative abundance (%)	Positive samples (n = 55)	Family (> 1%)	Mean relative abundance (%)	Positive samples (n = 55)
Saccharomyces	36.11	55	Saccharomycetaceae	36.97	55
Penicillium	25.56	55	Aspergillaceae	27.87	55
Dipodascus	6.14	35	Dipodascaceae	10.71	49
Debaryomyces	6.04	47	Debaryomycetaceae	6.08	48
Candida	4.44	48	Saccharomycetales_fam_Incertae_sedis	4.75	51
Pichia	2.93	25	Pichiaceae	2.96	27
Aspergillus	2.14	40	Sporidiobolaceae	2.11	28
Rhodotorula	2.09	25	Saccharomycodaceae	1.73	21
Hanseniaspora	1.73	21

## Sheet: Table S3. Beta-diversity UU_WU
Supplementary Table S3. Bacterial Beta-diversity based on phylogenetic distance matrices by environmental variables. Analysis of variance using distance matrice (ADONIS+) adjusted for multiple variables: R2 value indicates effect size. Analysis of similarities (ANOSIM): R is constrained between the values −1 to 1, where positive numbers suggest more similarity within sites, negative numbers more …
Parameter	ADONIS+								ANOSIM
	All (n = 55)				Pairs (n = 32)				All (n = 55)				Pairs (n = 32)
	UU		WU		UU		WU		UU		WU		UU		WU
	R2	P	R2	P	R2	P	R2	P	R	P	R	P	R	P	R	P
Diagnosis	0.0437	0.0033	0.0331	0.0387	0.0581	0.004	0.0553	0.024	0.066	0.003	0.041	0.034	0.069	0.027	0.051	0.067
Household	ND	ND	ND	ND	0.562	0.0083	0.551	0.0363	ND	ND	ND	ND	0.289	0.001	0.251	0.001
Age category	0.0862	0.0993	0.106	0.0233	0.113	0.291	0.123	0.228	0.054	0.079	0.054	0.083	0.1	0.106	0.159	0.024
BMI category	0.0576	0.286	0.0563	0.332	0.0402	0.789	0.0638	0.21	0.005	0.409	0.027	0.259	-0.036	0.672	-0.018	0.59
Sex	0.0161	0.536	0.0214	0.224	0.0305	0.236	0.0268	0.373	0.001	0.43	-0.03	0.079	0.023	0.216	0.044	0.097
ATB	0.0173	0.432	0.0198	0.292	0.0257	0.398	0.014	0.9	0.092	0.092	0.059	0.145	0.204	0.062	-0.004	0.483
Smoking	0.0413	0.185	0.0375	0.333	0.0437	0.699	0.0415	0.676	0.084	0.218	-0.047	0.661	0.042	0.361	-0.03	0.563

## Sheet: Table S4. LEfSe
Supplementary Table S4. The linear discriminant analysis (LDA) effect size (LEfSe). Data have been normalized via total sum scaling (TSS). LDA score ≥ 2.0 were considered significant.
Kingdom	Selected Taxa	Associated Group	LEfSe LDA Score
BACTERIA	FAMILY LEVEL
	Gemellaceae	CVID	2.95
	Campylobacteraceae	CVID	3.09
	Streptococcaceae	CVID	3.96
	Enterobacteriaceae	CVID	3.68
	Erysipelotrichaceae	CONTROL	3.73
	Unclassified_Clostridiales	CONTROL	4.11
	GENUS LEVEL
	Campylobacter	CVID	2.27
	Gemella	CVID	2.29
	Anaerotruncus	CVID	2.44
	Eggerthella	CVID	2.61
	Unclassified_Enterobacteriaceae	CVID	3.72
	Streptococcus	CVID	3.95
	Mitsuokella	CONTROL	3.02
	Unclassified_Coriobacteriaceae	CONTROL	3.22
	Unclassified_Clostridiales	CONTROL	4.11
FUNGI	FAMILY LEVEL
	Trichomonascaceae	CVID	3.83
	Sporidiobolaceae	CONTROL	4.25
	GENUS LEVEL
	Blastobotrys	CVID	4.25
	Cutaneotrichosporon	CONTROL	3.03

## Sheet: Table S5. DESeq2
Supplementary Table S5. Comparison of bacterial and fungal taxa at family and genus level between CVID and CONTROL cohorts. Differential gene expression analysis based on the negative binomial distribution (DESeq2). Data have been normalized via total-sum scaling (TSS) followed by centered-log ratio transformation. P-values are adjusted for multiple testing according to the False discovery rate (…
BACTERIA									FUNGI
Taxa	P (DESeq2)	Adjusted P (Bonferroni)	FDR	CONTROL mean	CVID mean	CONTROL median	CVID median	Fold Change	Taxa	P (DESeq2)	Adjusted P (Bonferroni)	FDR	CONTROL mean	CVID mean	CONTROL median	CVID median	Fold Change
FAMILY LEVEL									FAMILY LEVEL
Campylobacteraceae	0.000000000027	0.0000000013	0.0000000013	0.000019	0.015	0	0	-783.2	Debaryomycetaceae	0.0066	0.35	0.24	5.79	6.39	0.32	0.44	-1.103
Streptococcaceae	0.000000087	0.0000041	0.0000021	0.44	2.38	0.34	0.99	-5.385	Dipodascaceae	0.01	0.53	0.24	7.37	14.18	0.9	0.58	-1.926
Unclassified.Bacteroidales	0.0000012	0.000054	0.000018	0.22	0.73	0	0	-3.325	Metschnikowiaceae	0.014	0.73	0.24	0.17	0.078	0	0	2.128
Lactobacillaceae	0.0000096	0.00045	0.00011	0.22	2.19	0.0087	0.08	-9.869	Mucoraceae	0.057	1	0.58	0.18	0.037	0	0	4.824
Gemellaceae	0.000015	0.0007	0.00014	0.0015	0.025	0.00078	0.003	-17.03	Mortierellaceae	0.069	1	0.58	0.026	0	0	0	8597
Unclassified.Lactobacillales	0.0017	0.081	0.013	0.0024	0.023	0	0.00055	-9.705	Periconiaceae	0.073	1	0.58	0.0015	0.1	0	0	-68.59
Christensenellaceae	0.003	0.14	0.019	0.59	0.11	0.068	0.015	5.405	Agaricaceae	0.081	1	0.58	0.31	0.017	0	0	17.81
Erysipelotrichaceae	0.0033	0.16	0.019	2.22	1.13	2.21	0.82	1.964	Cladosporiaceae	0.087	1	0.58	1.09	0.52	0.27	0	2.076
Unclassified.Clostridiales	0.008	0.38	0.042	5.34	2.81	4.66	2.41	1.9	Sporidiobolaceae	0.13	1	0.76	3.58	0.6	0.059	0	5.965
Veillonellaceae	0.009	0.42	0.042	4.03	6.15	3.3	4.33	-1.527	Bondarzewiaceae	0.14	1	0.76	0.014	0.041	0	0	-3.014
Fusobacteriaceae	0.015	0.73	0.063	0.12	0.055	0.000095	0.00097	2.158	Aureobasidiaceae	0.19	1	0.85	0.082	0.014	0	0	5.662
Rikenellaceae	0.016	0.75	0.063	0.6	1.08	0.36	0.55	-1.803	Phallaceae	0.19	1	0.85	0.044	0.0041	0	0	10.59
Turicibacteraceae	0.019	0.9	0.069	0.095	0.082	0.0066	0.0012	1.159	Trichosporonaceae	0.24	1	0.99	0.4	0.011	0	0	35.97
Enterococcaceae	0.043	1	0.14	0.029	0.15	0.0018	0.0058	-5.238	Mycosphaerellaceae	0.32	1	1	0.1	0.19	0	0	-1.834
Coriobacteriaceae	0.057	1	0.18	2.37	1.56	1.95	1.25	1.514	Taphrinaceae	0.37	1	1	0.043	0.011	0	0	4.117
Pasteurellaceae	0.098	1	0.29	0.035	0.095	0.0044	0.002	-2.675	Sclerotiniaceae	0.39	1	1	0.14	0.027	0	0	5.256
Paraprevotellaceae	0.16	1	0.44	0.93	0.39	0.31	0.001	2.381	Saccharomycodaceae	0.39	1	1	3.26	0.15	0	0	21.38
Alcaligenaceae	0.17	1	0.44	0.81	1.04	0.68	0.48	-1.294	Aspergillaceae	0.44	1	1	25.87	29.97	8.27	11.63	-1.159
Carnobacteriaceae	0.18	1	0.45	0.0063	0.011	0.0035	0.0043	-1.688	Saccharomycetaceae	0.45	1	1	38.89	35.14	25.18	13.55	1.107
Peptostreptococcaceae	0.19	1	0.45	0.021	0.04	0.0095	0.0032	-1.862	Nectriaceae	0.51	1	1	0.31	0.045	0	0	6.871
Enterobacteriaceae	0.22	1	0.5	1.34	2	0.047	1.05	-1.494	Trichocomaceae	0.53	1	1	0.089	0.13	0	0	-1.422
Unclassified.ML615J28	0.24	1	0.51	0.011	0.0029	0	0	3.754	Mrakiaceae	0.54	1	1	0.045	0.0051	0	0	8.842
Tissierellaceae	0.26	1	0.53	0.0033	0.02	0.00082	0.0008	-6.093	Wallemiaceae	0.56	1	1	0.37	0.57	0	0	-1.532
Porphyromonadaceae	0.27	1	0.53	1.64	1.88	1.02	1.48	-1.145	Filobasidiaceae	0.62	1	1	0.03	0.57	0	0	-18.93
Verrucomicrobiaceae	0.34	1	0.62	0.44	0.42	0.013	0.0006	1.04	Saccharomycetales_fam_Incertae_sedis	0.65	1	1	6.03	3.43	0.88	0.69	1.755
Methanobacteriaceae	0.36	1	0.62	0.071	0.026	0	0	2.709	Didymellaceae	0.65	1	1	0.11	0.14	0	0	-1.209
Peptococcaceae	0.37	1	0.62	0.047	0.0095	0	0	4.97	Herpotrichiellaceae	0.68	1	1	0.045	0.015	0	0	3.024
Unclassified.YS2	0.38	1	0.62	0.25	0.064	0.0041	0.00026	3.941	Cystofilobasidiaceae	0.71	1	1	0.051	0.15	0	0	-2.872
Oxalobacteraceae	0.39	1	0.62	0.0096	0.0043	0.00044	0	2.236	Trichomonascaceae	0.81	1	1	0.0032	1.38	0	0	-437.2
Desulfovibrionaceae	0.39	1	0.62	0.31	0.19	0.2	0.14	1.639	Bulleribasidiaceae	0.81	1	1	0.075	0.018	0	0	4.205
Actinomycetaceae	0.48	1	0.72	0.02	0.022	0.012	0.011	-1.106	Pichiaceae	0.82	1	1	2.68	3.25	0.055	0	-1.213
Lachnospiraceae	0.49	1	0.72	25.65	25.88	26.8	23	-1.009	Phaffomycetaceae	0.85	1	1	0.059	0.022	0	0	2.665
Barnesiellaceae	0.51	1	0.72	0.67	0.79	0.45	0.53	-1.178	Cystobasidiaceae	0.87	1	1	0.052	0.012	0	0	4.483
Clostridiaceae	0.59	1	0.81	1.66	1.73	0.99	0.75	-1.043	Boletaceae	0.89	1	1	0.48	0.13	0	0	3.768
S247	0.62	1	0.83	0.85	0.32	0.0005	0	2.65	Erysiphaceae	0.93	1	1	0.085	0.0021	0	0	40.7
Odoribacteraceae	0.65	1	0.85	0.31	0.25	0.26	0.22	1.205	Pleosporaceae	0.97	1	1	0.12	0.2	0	0	-1.675
Unclassified.RF32	0.68	1	0.86	0.21	0.44	0.002	0.0014	-2.101	Lichtheimiaceae	1	1	1	0	0.092	0	0	-30090
Bifidobacteriaceae	0.74	1	0.88	4.51	4.02	3.69	3.69	1.121	Kondoaceae	1	1	1	0	0.043	0	0	-14170
Leuconostocaceae	0.76	1	0.88	0.0055	0.0048	0.00042	0.0006	1.164	Hypocreales_fam_Incertae_sedis	1	1	1	0.004	0.023	0	0	-5.624
Ruminococcaceae	0.77	1	0.88	23.23	22.61	23.06	22.54	1.027	Hypocreaceae	1	1	1	0.022	0	0	0	7168
Bacteroidaceae	0.82	1	0.92	15.63	14.66	14.78	13.36	1.066	Hydnodontaceae	1	1	1	0.011	0.13	0	0	-12.16
Spirochaetaceae	0.88	1	0.96	0.031	0	0	0	2058000	Symmetrosporaceae	1	1	1	0.037	0.0053	0	0	6.86
Succinivibrionaceae	0.91	1	0.97	0.00096	0.01	0	0	-10.64	Helotiales_fam_Incertae_sedis	1	1	1	0.057	0	0	0	18820
Prevotellaceae	0.93	1	0.97	3.61	3.24	0.2	0.017	1.116	Erythrobasidiaceae	1	1	1	0.011	0.0051	0	0	2.123
Mogibacteriaceae	0.98	1	0.99	0.18	0.16	0.12	0.12	1.097	Eremomycetaceae	1	1	1	0	0.02	0	0	-6621
Moraxellaceae	0.99	1	0.99	0.057	0.0000093	0	0	6166	Cyphellophoraceae	1	1	1	0.031	0	0	0	10100
Unclassified	0.72	1	0.88	1.19	1.17	0.99	0.93	1.017	Botryosphaeriaceae	1	1	1	0.019	0.0035	0	0	5.534
GENUS LEVEL									Agaricostilbaceae	1	1	1	0.086	0	0	0	28160
Campylobacter	0.000000000072	0.0000000063	0.0000000063	0.000019	0.015	0	0	-783.2	Phaeosphaeriaceae	1	1	1	0.048	0.0017	0	0	27.76
Anaerotruncus	0.0000001	0.0000088	0.0000044	0.0022	0.015	0.0014	0.0058	-6.74	Microbotryomycetes_fam_Incertae_sedis	1	1	1	0.047	0	0	0	15310
Streptococcus	0.00000022	0.000019	0.0000063	0.43	2.27	0.31	0.87	-5.334	Holtermanniales_fam_Incertae_sedis	1	1	1	0.038	0.0067	0	0	5.64
Unclassified.Bacteroidales	0.0000032	0.00028	0.000069	0.22	0.73	0	0	-3.325	unidentified	0.8	1	1	1.1	1.63	0.31	0.29	-1.476
Lactococcus	0.000009	0.00079	0.00014	0.017	0.11	0.0077	0.022	-6.654	Unclassified	0.57	1	1	0.5	0.48	0.16	0	1.048
Megamonas	0.0000096	0.00083	0.00014	0.31	0.7	0	0.00023	-2.273	GENUS LEVEL
Mitsuokella	0.000011	0.00099	0.00014	0.19	0.00017	0	0	1118	Rhodotorula	0.0039	0.28	0.13	3.55	0.58	0.042	0	6.066
Gemella	0.000047	0.0041	0.00052	0.0015	0.025	0.00078	0.003	-17.03	Metschnikowia	0.0052	0.37	0.13	0.15	0.041	0	0	3.784
Lactobacillus	0.000076	0.0066	0.00073	0.22	2.04	0.0085	0.08	-9.247	Debaryomyces	0.0055	0.39	0.13	5.72	6.38	0.26	0.44	-1.115
Veillonella	0.00033	0.029	0.0029	0.11	0.57	0.015	0.031	-5.049	Filobasidium	0.0079	0.55	0.14	0.021	0.041	0	0	-1.958
Unclassified.Clostridiales	0.0005	0.043	0.0039	5.34	2.81	4.66	2.41	1.9	Cutaneotrichosporon	0.029	1	0.33	0.13	0	0	0	42670
Enterococcus	0.00065	0.056	0.0047	0.029	0.15	0.0018	0.0058	-5.238	Mucor	0.04	1	0.37	0.18	0.037	0	0	4.808
Eggerthella	0.00071	0.062	0.0047	0.024	0.1	0.006	0.043	-4.375	Calophoma	0.045	1	0.37	0	0.024	0	0	-8013
Unclassified.Lactobacillales	0.00075	0.065	0.0047	0.0024	0.023	0	0.00055	-9.705	Hanseniaspora	0.049	1	0.37	3.26	0.15	0	0	21.36
Unclassified.Lactobacillaceae	0.0023	0.2	0.013	0.00067	0.043	0	0.0003	-63.73	Mortierella	0.071	1	0.37	0.026	0	0	0	8683
Unclassified.Christensenellaceae	0.0024	0.21	0.013	0.59	0.11	0.068	0.015	5.405	Xeromyces	0.075	1	0.37	0.12	0	0	0	41120
Unclassified.Coriobacteriaceae	0.0052	0.45	0.026	0.63	0.3	0.42	0.23	2.115	Periconia	0.076	1	0.37	0.0015	0.1	0	0	-68.54
Turicibacter	0.0095	0.83	0.046	0.095	0.082	0.0066	0.0012	1.159	Candida	0.076	1	0.37	5.66	3.19	0.58	0.51	1.775
Peptostreptococcus	0.01	0.89	0.047	0.0013	0.022	0	0.00036	-17.31	Agaricus	0.08	1	0.37	0.31	0.0092	0	0	33.6
Pediococcus	0.02	1	0.085	0.00058	0.11	0	0	-185	Guehomyces	0.11	1	0.46	0.014	0.15	0	0	-10.33
Roseburia	0.027	1	0.11	1.35	2.18	1.14	1.47	-1.607	Cladosporium	0.11	1	0.47	1.09	0.53	0.28	0	2.076
Eubacterium	0.034	1	0.13	1.3	0.5	0.8	0.037	2.588	Cystofilobasidium	0.13	1	0.5	0.037	0	0	0	12270
Unclassified.Rikenellaceae	0.035	1	0.13	0.59	1.08	0.36	0.55	-1.818	Heterobasidion	0.16	1	0.57	0.014	0.041	0	0	-3.003
Haemophilus	0.05	1	0.18	0.035	0.095	0.0044	0.002	-2.675	Xerocomellus	0.19	1	0.66	0.47	0.11	0	0	4.19
Unclassified.Enterobacteriaceae	0.075	1	0.26	0.89	1.89	0.041	0.88	-2.109	Didymella	0.21	1	0.66	0.061	0.01	0	0	6.003
Catenibacterium	0.082	1	0.28	0.18	0.017	0	0	10.68	Thermomyces	0.22	1	0.66	0	0.11	0	0	-36620
Lachnospira	0.09	1	0.29	2.04	1.39	1.53	1.11	1.462	Aureobasidium	0.22	1	0.66	0.082	0.014	0	0	5.672
Bulleidia	0.12	1	0.36	0.054	0.022	0	0	2.383	Mutinus	0.23	1	0.66	0.044	0.0042	0	0	10.58
Granulicatella	0.16	1	0.48	0.0063	0.011	0.0035	0.0043	-1.688	Meyerozyma	0.24	1	0.66	0.063	0.0027	0	0	23.39
Paraprevotella	0.17	1	0.48	0.33	0.15	0.057	0.00028	2.278	Dekkera	0.24	1	0.66	0.04	0	0	0	13170
Blautia	0.17	1	0.48	5.66	5.22	4.74	4.55	1.084	Dipodascus	0.25	1	0.66	3.03	9.38	0.065	0.3	-3.091
Unclassified.ML615J28	0.2	1	0.51	0.011	0.0029	0	0	3.754	Naganishia	0.35	1	0.86	0.009	0.53	0	0	-58.24
Oscillospira	0.2	1	0.51	0.86	1.03	0.77	0.99	-1.198	Taphrina	0.37	1	0.86	0.043	0.011	0	0	4.114
Collinsella	0.2	1	0.51	1.54	1	1.35	0.7	1.544	Mycosphaerella	0.37	1	0.86	0.1	0.18	0	0	-1.804
Dorea	0.21	1	0.52	1.27	1.05	1.26	0.97	1.215	Aspergillus	0.45	1	1	1.01	3.33	0.32	0.15	-3.292
Megasphaera	0.24	1	0.58	0.57	1.53	0.0017	0.0016	-2.69	Penicillium	0.47	1	1	24.75	26.47	5.45	3.76	-1.069
Methanobrevibacter	0.26	1	0.6	0.071	0.026	0	0	2.709	Kazachstania	0.56	1	1	0.31	0.7	0	0	-2.231
Fusobacterium	0.26	1	0.6	0.12	0.055	0.000095	0.00097	2.158	Fusarium	0.57	1	1	0.29	0.031	0	0	9.237
Parvimonas	0.29	1	0.63	0.0033	0.02	0.00082	0.0008	-6.093	Wallemia	0.62	1	1	0.38	0.57	0	0	-1.523
Akkermansia	0.29	1	0.63	0.44	0.42	0.013	0.0006	1.04	Botrytis	0.65	1	1	0.14	0.025	0	0	5.361
Sutterella	0.31	1	0.65	0.8	0.96	0.68	0.48	-1.202	Alternaria	0.72	1	1	0.063	0.19	0	0	-3.058
Desulfovibrio	0.31	1	0.65	0.15	0.044	0	0	3.37	Vishniacozyma	0.73	1	1	0.075	0.018	0	0	4.204
Peptococcus	0.32	1	0.65	0.047	0.0095	0	0	4.97	Kluyveromyces	0.76	1	1	0.098	0.13	0	0	-1.366
Oxalobacter	0.34	1	0.67	0.0096	0.0043	0.00044	0	2.236	Blastobotrys	0.79	1	1	0.0032	1.38	0	0	-437.2
Parabacteroides	0.36	1	0.7	1.64	1.88	1.02	1.48	-1.145	Pichia	0.85	1	1	2.64	3.25	0	0	-1.234
Unclassified.Alcaligenaceae	0.37	1	0.7	0.004	0.079	0	0	-19.94	Exophiala	0.85	1	1	0.045	0.013	0	0	3.397
Unclassified.YS2	0.44	1	0.79	0.25	0.064	0.0041	0.00026	3.941	Torulaspora	0.86	1	1	0.012	0.013	0	0	-1.058
Butyricimonas	0.44	1	0.79	0.1	0.069	0.1	0.064	1.436	Diutina	0.88	1	1	0.36	0.25	0	0	1.453
Klebsiella	0.45	1	0.79	0.42	0.081	0.0014	0.0018	5.205	Neoerysiphe	0.89	1	1	0.085	0.0021	0	0	40.71
Acidaminococcus	0.46	1	0.8	0.33	0.18	0.00068	0	1.815	Trichosporon	0.91	1	1	0.26	0.011	0	0	23.77
Coprococcus	0.47	1	0.8	4.21	3.86	4.51	3.48	1.092	Saccharomyces	0.92	1	1	38.19	34.23	25.2	13.36	1.116
Unclassified.S247	0.5	1	0.82	0.85	0.32	0.0005	0	2.65	Issatchenkia	0.92	1	1	0.21	0.1	0	0	2.034
Unclassified.Ruminococcaceae	0.5	1	0.82	9.62	8.72	9.02	7.7	1.103	Cystobasidium	0.93	1	1	0.052	0.012	0	0	4.479
Unclassified.Paraprevotellaceae	0.53	1	0.84	0.13	0.044	0	0	2.855	Sporobolomyces	0.95	1	1	0.035	0.015	0	0	2.294
Clostridium	0.53	1	0.84	0.032	0.041	0.0009	0.0055	-1.275	Wickerhamomyces	0.96	1	1	0.06	0.015	0	0	3.989
Ruminococcus	0.54	1	0.85	5.37	5.66	4.81	5.65	-1.055	Xerochrysium	1	1	1	0.089	0	0	0	29350
Dialister	0.61	1	0.91	0.98	1.38	0.34	0.34	-1.404	Udeniomyces	1	1	1	0.044	0	0	0	14440
Unclassified.Lachnospiraceae	0.62	1	0.91	9.54	9.96	9.39	9.25	-1.044	Trechispora	1	1	1	0.011	0.13	0	0	-12.18
Actinomyces	0.62	1	0.91	0.02	0.022	0.012	0.011	-1.106	Symmetrospora	1	1	1	0.037	0.0053	0	0	6.864
Bacteroides	0.66	1	0.94	15.63	14.66	14.78	13.36	1.066	Sterigmatomyces	1	1	1	0.086	0	0	0	28470
Unclassified.Barnesiellaceae	0.67	1	0.94	0.67	0.79	0.45	0.53	-1.178	Stemphylium	1	1	1	0.059	0.01	0	0	5.635
Unclassified.Erysipelotrichaceae	0.7	1	0.94	0.55	0.54	0.32	0.28	1.018	Sarocladium	1	1	1	0	0.023	0	0	-7484
Coprobacillus	0.7	1	0.94	0.11	0.023	0.0042	0.0084	4.78	Rhizomucor	1	1	1	0	0.092	0	0	-30390
Phascolarctobacterium	0.71	1	0.94	1.54	1.79	1.03	1.01	-1.168	Neoascochyta	1	1	1	0.0015	0.086	0	0	-55.64
Bifidobacterium	0.72	1	0.94	4.51	4.02	3.69	3.69	1.121	Holtermanniella	1	1	1	0.038	0.0067	0	0	5.664
Unclassified.RF32	0.73	1	0.94	0.21	0.44	0.002	0.0014	-2.101	Erythrobasidium	1	1	1	0.011	0.0051	0	0	2.123
Prevotella	0.75	1	0.94	4.08	3.43	0.32	0.018	1.188	Eremothecium	1	1	1	0.12	0	0	0	38620
Leuconostoc	0.75	1	0.94	0.0055	0.0048	0.00042	0.0006	1.164	Cyphellophora	1	1	1	0.031	0	0	0	10240
Unclassified.Desulfovibrionaceae	0.76	1	0.94	0.02	0.014	0.0023	0	1.45	Curvibasidium	1	1	1	0.047	0	0	0	15500
Odoribacter	0.76	1	0.94	0.21	0.19	0.2	0.14	1.118	Clavispora	1	1	1	0.011	0.037	0	0	-3.332
Unclassified.Mogibacteriaceae	0.78	1	0.94	0.18	0.16	0.12	0.12	1.097	Cadophora	1	1	1	0.058	0	0	0	19170
Anaerostipes	0.78	1	0.94	0.33	0.23	0.18	0.11	1.42	Bensingtonia	1	1	1	0	0.043	0	0	-14270
Unclassified.Peptostreptococcaceae	0.81	1	0.96	0.02	0.018	0.0054	0.00042	1.131	Ascochyta	1	1	1	0.039	0	0	0	12790
Citrobacter	0.83	1	0.96	0.025	0.026	0.00031	0.0003	-1.038	Arthrographis	1	1	1	0	0.02	0	0	-6686
Slackia	0.84	1	0.96	0.091	0.075	0.044	0.00051	1.206	unidentified	0.018	1	0.25	5.53	6.67	1.43	1.1	-1.206
Treponema	0.85	1	0.96	0.031	0	0	0	2058000	Unclassified	0.072	1	0.37	0.5	0.48	0.16	0	1.049
Unclassified.Succinivibrionaceae	0.87	1	0.96	0.00096	0.01	0	0	-10.64
Lachnobacterium	0.87	1	0.96	0.25	0.51	0.042	0.035	-2.015
Unclassified.Clostridiaceae	0.89	1	0.96	1.63	1.69	0.95	0.73	-1.039
Proteus	0.89	1	0.96	0.00011	0.012	0	0	-107.6
Adlercreutzia	0.91	1	0.96	0.089	0.092	0.07	0.058	-1.037
Bilophila	0.96	1	0.99	0.14	0.13	0.096	0.13	1.081
Faecalibacterium	0.97	1	0.99	8.35	8.65	7.03	8.68	-1.036
cc_115	0.98	1	0.99	0.016	0.013	0	0	1.222
Acinetobacter	0.98	1	0.99	0.057	0.0000093	0	0	6166
Holdemania	0.99	1	0.99	0.012	0.012	0.0074	0.0078	1.049
Unclassified	0.86	1	0.96	1.22	1.19	1	0.93	1.026

## Sheet: Table S6. Regression
Supplementary Table S6. Regression analysis. Data have been normalized via total-sum scaling (TSS) followed by cenetred-log ratio transformation. Spearman's correlation between health status and bacterial or fungal taxa at genus and family level. Positive R (rho) values (above 0) indicate taxa correlation with healthy controls and negative R (rho) values (below 0) indicate taxa correlation with C…
BACTERIA					FUNGI
Taxa	P-value	R	Mean Abundance	Positive Samples	Taxa	P-value	R	Mean Abundance	Positive Samples
FAMILY LEVEL					FAMILY LEVEL
Gemellaceae	0.00078	-0.4399	-2.74	4	Wallemiaceae	0.015	-0.3277	0.29	17
Campylobacteraceae	0.0013	-0.4216	-4.418	6	Trichomonascaceae	0.017	-0.3197	-0.516	7
Streptococcaceae	0.0074	-0.3574	3.002	54	Eremomycetaceae	0.05	-0.2658	-0.795	1
Enterobacteriaceae	0.0089	-0.3494	2.545	44	Kondoaceae	0.052	-0.2635	-0.782	1
Unclassified.Lactobacillales	0.0097	-0.346	-3.529	5	Lichtheimiaceae	0.054	-0.2612	-0.768	1
Unclassified.Clostridiales	0.01	0.3425	4.966	55	Sporidiobolaceae	0.056	0.2589	0.851	28
Enterococcaceae	0.02	-0.3127	-1.925	15	Aureobasidiaceae	0.08	-0.2383	-0.675	3
Erysipelotrichaceae	0.031	0.291	2019-09-03	55	Periconiaceae	0.11	-0.2154	-0.742	2
Fusobacteriaceae	0.038	-0.2807	-3.216	7	Phallaceae	0.12	-0.2097	-0.742	2
Lactobacillaceae	0.05	-0.2658	0.778	27	Taphrinaceae	0.13	-0.2085	-0.669	4
Christensenellaceae	0.069	0.2474	-0.242	28	Trichocomaceae	0.13	-0.2085	-0.561	4
Paraprevotellaceae	0.089	0.2314	-0.573	26	Hypocreales_fam_Incertae_sedis	0.14	-0.2028	-0.755	2
Verrucomicrobiaceae	0.092	0.2291	-1.068	22	Erythrobasidiaceae	0.14	-0.204	-0.763	2
Veillonellaceae	0.1	-0.2234	5.148	55	Boletaceae	0.15	-0.1982	-0.527	5
Turicibacteraceae	0.12	0.2131	-1.63	15	Herpotrichiellaceae	0.16	-0.1913	-0.557	7
Porphyromonadaceae	0.16	-0.1925	4.022	54	Cystobasidiaceae	0.16	-0.1925	-0.674	4
Peptostreptococcaceae	0.17	0.1879	-1.747	14	Cladosporiaceae	0.17	0.1879	1.169	31
Oxalobacteraceae	0.18	0.1833	-3.663	2	Holtermanniales_fam_Incertae_sedis	0.17	-0.1879	-0.737	2
Carnobacteriaceae	0.2	-0.1753	-2.028	7	Hydnodontaceae	0.17	-0.1879	-0.707	2
Odoribacteraceae	0.21	0.1718	1.628	48	Erysiphaceae	0.17	-0.1879	-0.698	3
Unclassified.YS2	0.23	0.1638	-2.233	16	Bondarzewiaceae	0.18	-0.1845	-0.695	3
Desulfovibrionaceae	0.24	0.1615	1.096	45	Cystofilobasidiaceae	0.19	-0.1776	-0.547	4
Succinivibrionaceae	0.26	-0.1558	-5.199	3	Filobasidiaceae	0.19	-0.1776	-0.396	9
S247	0.28	0.1489	-2.796	12	Phaeosphaeriaceae	0.21	-0.1707	-0.754	2
Coriobacteriaceae	0.34	0.1317	4.247	55	Mycosphaerellaceae	0.23	-0.1638	-0.064	15
Rikenellaceae	0.37	-0.1226	2.789	51	Cyphellophoraceae	0.26	-0.1535	-0.787	1
Lachnospiraceae	0.4	-0.1169	7.064	55	Mucoraceae	0.26	-0.1547	-0.633	3
Ruminococcaceae	0.51	-0.0917	6.876	55	Microbotryomycetes_fam_Incertae_sedis	0.26	-0.1535	-0.78	1
Methanobacteriaceae	0.54	0.0836	-3.395	13	Helotiales_fam_Incertae_sedis	0.26	-0.1558	-0.776	1
Prevotellaceae	0.56	0.0802	1.987	28	Agaricostilbaceae	0.26	-0.1547	-0.769	1
Unclassified.Bacteroidales	0.56	-0.0802	-3.671	7	Symmetrosporaceae	0.3	-0.1409	-0.691	3
Bacteroidaceae	0.59	-0.0733	6.387	55	Mrakiaceae	0.32	-0.1363	-0.695	4
Alcaligenaceae	0.61	-0.0699	3.038	51	Agaricaceae	0.34	-0.1306	-0.508	6
Pasteurellaceae	0.64	0.0653	-2.007	14	Didymellaceae	0.35	-0.1272	-0.218	12
Moraxellaceae	0.68	-0.0561	-5.418	1	Bulleribasidiaceae	0.41	-0.1134	-0.516	7
Unclassified.ML615J28	0.71	-0.0516	-5.134	3	Mortierellaceae	0.43	-0.1077	-0.766	2
Leuconostocaceae	0.75	-0.0447	-3.314	4	Metschnikowiaceae	0.47	-0.0997	-0.366	7
Spirochaetaceae	0.77	-0.0401	-5.443	1	Saccharomycetaceae	0.57	0.0779	6.105	55
Actinomycetaceae	0.83	-0.0298	-0.641	16	Phaffomycetaceae	0.59	-0.0733	-0.516	6
Bifidobacteriaceae	0.84	-0.0286	4.719	54	Hypocreaceae	0.67	-0.0596	-0.72	3
Clostridiaceae	0.85	0.0263	3.615	54	Botryosphaeriaceae	0.68	-0.0561	-0.651	6
Unclassified.RF32	0.9	-0.0172	-1.457	18	Aspergillaceae	0.7	-0.0527	5.452	55
Tissierellaceae	0.91	0.0149	-3.041	2	Dipodascaceae	0.76	0.0412	3.287	49
Mogibacteriaceae	0.97	-0.0057	1.442	49	Saccharomycetales_fam_Incertae_sedis	0.78	0.0389	3.093	51
Peptococcaceae	0.97	0.0046	-4.647	6	Pleosporaceae	0.81	-0.0332	-0.178	12
Barnesiellaceae	0.99	0.0023	2.251	45	Saccharomycodaceae	0.82	-0.0309	0.278	20
GENUS LEVEL					Trichosporonaceae	0.82	-0.0321	-0.333	9
Anaerotruncus	0.00086	-0.4365	-1.764	11	Nectriaceae	0.85	0.0264	-0.199	10
Gemella	0.00096	-0.433	-2.272	6	Pichiaceae	0.89	0.0195	0.963	27
Campylobacter	0.0012	-0.425	-3.951	7	Sclerotiniaceae	0.89	-0.0195	-0.343	11
Eggerthella	0.0013	-0.4227	-0.117	28	Debaryomycetaceae	0.95	-0.008	2.676	48
Unclassified.Enterobacteriaceae	0.0015	-0.4181	2.733	46	GENUS LEVEL
Unclassified.Coriobacteriaceae	0.007	0.3598	2.779	52	Blastobotrys	0.021	-0.3117	-0.372	7
Unclassified.Lactobacillales	0.0092	-0.3483	-3.061	7	Wallemia	0.021	-0.3106	0.435	17
Unclassified.Clostridiales	0.0092	0.3483	5.431	55	Naganishia	0.035	-0.2854	-0.435	6
Streptococcus	0.012	-0.338	3.353	55	Thermomyces	0.044	-0.2728	-0.593	2
Enterococcus	0.02	-0.3139	-1.458	16	Calophoma	0.045	-0.2716	-0.625	2
Fusobacterium	0.031	-0.291	-2.749	8	Guehomyces	0.061	-0.2544	-0.503	3
Lactobacillus	0.038	-0.2807	1.08	31	Arthrographis	0.078	-0.2395	-0.652	1
Acidaminococcus	0.047	0.2692	-2.156	15	Bensingtonia	0.08	-0.2384	-0.639	1
Unclassified.Peptostreptococcaceae	0.061	0.2543	-1.914	15	Rhizomucor	0.089	-0.2315	-0.625	1
Megamonas	0.065	-0.2509	-3.054	7	Sarocladium	0.089	-0.2315	-0.65	1
Akkermansia	0.077	0.2406	-0.6	23	Cladosporium	0.12	0.2108	1.317	31
Peptostreptococcus	0.081	-0.2371	-3.361	3	Aureobasidium	0.13	-0.2086	-0.531	3
Clostridium	0.081	-0.2371	-1.559	22	Clavispora	0.14	-0.2006	-0.585	2
Roseburia	0.092	-0.2291	4.403	55	Neoascochyta	0.15	-0.196	-0.601	2
Unclassified.Christensenellaceae	0.096	0.2268	0.225	32	Sporobolomyces	0.15	-0.196	-0.407	7
Lactococcus	0.099	-0.2245	-0.358	25	Periconia	0.16	-0.1926	-0.598	2
Paraprevotella	0.13	0.2062	-1.002	24	Taphrina	0.17	-0.188	-0.525	4
Turicibacter	0.13	0.2085	-1.163	20	Mutinus	0.19	-0.1799	-0.599	2
Oscillospira	0.13	-0.2062	4.073	54	Torulaspora	0.19	-0.1777	-0.538	4
Parabacteroides	0.15	-0.1948	4.489	54	Dipodascus	0.19	-0.1787	1.968	35
Veillonella	0.16	-0.1913	0.745	31	Erythrobasidium	0.2	-0.1765	-0.62	2
Unclassified.Lactobacillaceae	0.2	-0.1741	-3.727	4	Cystobasidium	0.2	-0.1754	-0.53	4
Oxalobacter	0.21	0.1707	-3.195	9	Holtermanniella	0.22	-0.1685	-0.594	2
Pediococcus	0.22	-0.1696	-4.095	2	Neoerysiphe	0.22	-0.1696	-0.555	3
Granulicatella	0.23	-0.1638	-1.561	13	Heterobasidion	0.23	-0.1662	-0.551	3
Unclassified.YS2	0.24	0.1604	-1.767	17	Rhodotorula	0.24	0.1615	0.801	25
Eubacterium	0.24	0.1615	2.181	40	Trechispora	0.26	-0.1559	-0.563	2
Proteus	0.26	-0.1558	-4.734	1	Ascochyta	0.27	-0.1513	-0.64	1
Odoribacter	0.26	0.1547	1.49	46	Xerocomellus	0.27	-0.1513	-0.477	3
Collinsella	0.28	0.1489	3.622	50	Stemphylium	0.27	-0.1501	-0.578	2
Unclassified.Succinivibrionaceae	0.29	-0.1466	-4.732	3	Dekkera	0.31	-0.1387	-0.56	3
Unclassified.S247	0.3	0.1421	-2.33	12	Kluyveromyces	0.31	-0.1387	-0.152	10
Coprobacillus	0.3	-0.1409	-0.768	20	Exophiala	0.34	-0.1306	-0.438	6
Anaerostipes	0.33	0.134	2.111	49	Eremothecium	0.34	-0.1318	-0.62	1
Mitsuokella	0.34	0.1306	-3.887	6	Didymella	0.34	-0.1318	-0.499	4
Unclassified.Lachnospiraceae	0.34	-0.1317	6.513	55	Sterigmatomyces	0.35	-0.1284	-0.625	1
Butyricimonas	0.35	0.1283	0.163	39	Udeniomyces	0.35	-0.1284	-0.637	1
Holdemania	0.4	0.1157	-1.212	17	Cadophora	0.35	-0.1284	-0.633	1
Dialister	0.4	-0.1146	1.831	34	Cyphellophora	0.35	-0.1295	-0.644	1
Catenibacterium	0.41	-0.1123	-3.603	7	Curvibasidium	0.35	-0.1284	-0.636	1
Unclassified.Rikenellaceae	0.41	-0.1123	3.241	52	Xerochrysium	0.35	-0.1295	-0.625	1
Methanobrevibacter	0.43	0.1077	-2.928	14	Mycosphaerella	0.39	-0.118	0.066	15
Prevotella	0.44	0.1054	2.597	32	Symmetrospora	0.4	-0.1146	-0.547	3
Ruminococcus	0.44	-0.1054	5.832	55	Mucor	0.4	-0.1169	-0.49	3
Desulfovibrio	0.46	0.1008	-3.424	8	Trichosporon	0.41	-0.1134	-0.418	6
Faecalibacterium	0.46	-0.102	6.201	55	Vishniacozyma	0.47	-0.0997	-0.371	7
Unclassified.Paraprevotellaceae	0.48	0.0974	-3.755	8	Mortierella	0.52	-0.0894	-0.622	2
Unclassified.Desulfovibrionaceae	0.49	0.0951	-2.517	13	Filobasidium	0.52	-0.0894	-0.509	4
Unclassified.Bacteroidales	0.51	-0.0905	-3.203	7	Diutina	0.55	0.0825	-0.017	15
Unclassified.Erysipelotrichaceae	0.53	-0.0859	2.911	49	Saccharomyces	0.55	0.0825	6.2	55
Lachnospira	0.55	0.0825	4.44	55	Issatchenkia	0.59	-0.0745	0.279	17
Bilophila	0.57	0.0779	0.802	41	Xeromyces	0.61	-0.0699	-0.571	2
Slackia	0.57	0.079	-1.084	28	Metschnikowia	0.62	-0.0688	-0.354	5
Citrobacter	0.62	-0.0687	-2.886	10	Cystofilobasidium	0.63	-0.0665	-0.618	1
Dorea	0.65	0.063	4.261	54	Alternaria	0.63	-0.0665	-0.128	11
Sutterella	0.67	-0.0584	3.475	53	Aspergillus	0.66	0.0607	1.881	40
Bulleidia	0.68	-0.0573	-4.514	4	Agaricus	0.67	-0.0596	-0.414	5
Bacteroides	0.68	-0.0573	6.854	55	Penicillium	0.67	-0.0584	5.268	55
Unclassified.ML615J28	0.69	-0.055	-4.667	3	Botrytis	0.72	-0.0493	-0.237	10
Leuconostoc	0.7	-0.0538	-2.847	6	Fusarium	0.75	-0.0447	-0.196	8
Acinetobacter	0.71	-0.0516	-4.951	1	Wickerhamomyces	0.75	-0.0436	-0.394	6
Klebsiella	0.72	0.0493	-1.568	16	Meyerozyma	0.8	-0.0344	-0.494	4
Haemophilus	0.72	0.0493	-1.539	14	Candida	0.82	0.0321	2.924	48
Unclassified.Clostridiaceae	0.74	0.0458	4.033	54	Debaryomyces	0.84	-0.0275	2.724	47
Unclassified.Ruminococcaceae	0.78	0.039	6.334	55	Kazachstania	0.85	0.0264	0.149	15
Treponema	0.79	-0.0367	-4.976	1	Pichia	0.94	-0.0103	1.008	25
Coprococcus	0.82	0.0321	5.444	55	Cutaneotrichosporon	0.95	0.008	-0.479	4
Unclassified.Mogibacteriaceae	0.82	-0.0309	1.909	50	Hanseniaspora	0.95	-0.008	0.424	21
Megasphaera	0.83	0.0298	-0.711	17
Adlercreutzia	0.84	0.0275	0.398	35
Unclassified.Alcaligenaceae	0.86	0.0252	-4.252	5
Actinomyces	0.87	-0.0218	-0.175	26
cc_115	0.89	-0.0195	-3.449	10
Unclassified.RF32	0.92	-0.0137	-0.99	21
Lachnobacterium	0.93	0.0115	1.163	40
Unclassified.Barnesiellaceae	0.93	-0.0126	2.718	47
Peptococcus	0.95	0.008	-4.181	6
Bifidobacterium	0.97	0.0046	5.186	54
Phascolarctobacterium	0.97	0.0046	2.24	36
Blautia	0.98	-0.0034	5.897	55
Parvimonas	0.99	0.0023	-2.574	3

## Sheet: Table S7. Chapel
Supplementary Table S7. Bacterial alpha-diversity of gut microbiome between controls and CVID patients classified according to CVID phenotype assessed by "Chapel category" (Supplementary Table S1): "Infections only" (n = 15) and "Complications" (n = 12). P-values were calculated using t-test.
Chapel category	Richness	Shannon	Chao1
	p-values (t-test)
Infections only vs. Complications	0.5	0.3	0.58
Controls vs. Infections only	0.11	0.31	0.16
Controls vs. Complications	0.033	0.042	0.077

## Sheet: Table S8. Complications
Supplementary Table S8. CVID clinical characteristics alpha-diversity. Bacterial and fungal alpha-diversity measures characterized by the Richness, Shannon, and Chao1 indices. Mean index values ± standard deviation are shown per condition in each category. P-values were calculated using the t-test.
	Diversity index	Bronchiectasis			Autoimmunity			Splenomegaly			Chronic diarrhea			Atrophic gastritis*			Nodular hyperplasia*
		Yes (n = 5)	No (n = 22)	p-value	Yes (n = 9)	No (n = 18)	p-value	Yes (n = 18)	No (n = 9)	p-value	Yes (n = 3)	No (n = 24)	p-value	Yes (n = 5)	No (n = 6)	p-value	Yes (n = 2)	No (n = 9)	p-value
BACTERIA	Richness	283.28±57.29	282.02±47.26	0.95	286.99±51.34	279.89±47.68	0.72	271.60±51.62	303.56±32.79	0.1	241.29±52.61	287.38±46.08	0.12	246.37±61.22	261.86±40.55	0.58	189.4±2.76	269.36±40.92	0.021
	Shannon	3.78±0.4	3.85±0.27	0.61	3.78±0.32	3.86±0.28	0.53	3.8±0.32	3.93±0.19	0.28	3.59±0.18	3.87±0.29	0.12	3.77±0.29	3.55±0.25	0.21	3.48±0.06	3.69±0.29	0.37
	Chao1	347.75±41.05	333.92±46.92	0.55	337.37±63.4	336.04±35.34	0.95	328.37±46.28	352.70±41.51	0.2	314.54±16.37	339.23±47.36	0.39	298.98±60.61	339.63±39.34	0.21	255.34±79.97	335.77±35.29	0.039
FUNGI	Richness	18.18±6.21	20.48±6.43	0.47	20.66±5.54	19.77±6.84	0.74	20.6±4.49	18.99±6.25	0.54	25.33±3.05	19.40±6.37	0.13	17.6±7.3	22.32±6.44	0.28	20.99±1.42	19.99±7.73	0.86
	Shannon	1±0.42	1.09±0.52	0.71	0.98±0.33	1.12±0.56	0.5	1.12±0.53	0.99±0.45	0.54	1.13±0.41	1.07±0.51	0.85	0.88±0.37	1.23±0.54	0.26	0.77±0.15	1.14±0.51	0.36
	Chao1	18.35±6.33	20.48±6.46	0.48	20.72±5.49	19.77±6.90	0.74	20.66±6.55	18.94±6.20	0.54	25.11±2.91	19.46±6.44	0.13	17.65±7.21	22.22±6.54	0.28	21.15±1.12	19.91±7.71	0.86
* 16 patients were not examined for the condition
